# Supplementary material for: The Synthetic Cannabinoid AKB-48 Induces Cell Death in Murine Cerebellum Through Different Signaling Pathways
Source: Int J Mol Sci. 2026 Apr 27;27(9):3867. doi: 10.3390/ijms27093867 (PMC13163767; doi:10.3390/ijms27093867)
Supplement: Supplementary file 1 [file ijms-27-03867-s001.zip]

Archive with 1 entries (1 files):
- ijms-4247838-supplementary.pdf
